# Supplementary material for: Water Extract of Mixed Mushroom Mycelia Grown on a Solid Barley Medium Is Protective against Experimental Focal Cerebral Ischemia
Source: Curr Issues Mol Biol. 2021 Jun 15;43(1):365–83. doi: 10.3390/cimb43010030 (PMC8928960; doi:10.3390/cimb43010030)
Supplement: Supplementary file 1 [file cimb-43-00030-s001.zip]

Archive with 1 entries (1 files):
- cimb-1235026-supplementary.pdf
